# Supplementary material for: The Reduced Gut Lachnospira Species Is Linked to Liver Enzyme Elevation and Insulin Resistance in Pediatric Fatty Liver Disease
Source: Int J Mol Sci. 2024 Mar 25;25(7):3640. doi: 10.3390/ijms25073640 (PMC11011648; doi:10.3390/ijms25073640)
Supplement: Supplementary file 1 [file ijms-25-03640-s001.zip]

Archive with 1 entries (1 files):
- ijms-2900174-supplementary.pdf
